# Supplementary material for: High-Content Imaging-Based Assay for SARS-CoV-2-Neutralizing Antibodies
Source: Vaccines (Basel). 2024 Feb 24;12(3):236. doi: 10.3390/vaccines12030236 (PMC10974448; doi:10.3390/vaccines12030236)
Supplement: Supplementary file 1 [file vaccines-12-00236-s001.zip]

Archive with 1 entries (1 files):
- vaccines-2889409-supplementary.pdf
